# Supplementary material for: Anti-CD40 antibody KPL-404 inhibits T cell-mediated activation of B cells from healthy donors and autoimmune patients
Source: Arthritis Res Ther. 2021 Jan 6;23:5. doi: 10.1186/s13075-020-02372-z (PMC7789801; doi:10.1186/s13075-020-02372-z)
Supplement: Supplementary file 1 — Additional file 1. [file 13075_2020_2372_MOESM1_ESM.xlsx]

## Sheet: Sheet1
	SLE Subjects:		Demographics			Disesae Activity/ Manifestations				Labs/ auto-Abs																Medications										Experiments:
	study ID	Diagnosis	Gender	Age	Race / Ethnisity		SLEDAI	Renal Inolvment	Other disesae manifestations	Abnormal ANA pattern	ANA titer	ANA Multiplex panel -date	Result	Anti-dsDNA	Anti-dsDNA -hisalt	anti-Sm	anti-RNP	anti-Sm/RNP	SSA-Ro	SSB-La	Ribosomal P	Chromatin	Centromere	Scl70	Jo1	Hydroxychloroquine	Chloroquine	Prednisone ( current)	Prednisone (highest)	Cyclophosphamide exposure,	Methotrexate	Mycophenolate mofetil	Azathioprine	Belumimab/Rituximab or other biologics	Other known medications	B cell activation	Cytokines
	SLE-1015	SLE	Female	43	not provided	active	8	No	hematuria, low complement	Speckled pattern positive at 1:640.	0.486111	2018-07-10	Positive	45	20	Indeterminate	Strong positive	Strong positive	Negative	Negative	Indeterminate	Positive	Negative	Negative	Negative	current		45 mg	45 mg	never	never	never	previous	RTX (6/25/2018) , Adalimumab, Etanercept		x
	SLE-1017	SLE	Female	43	White/Caucasian	active	6	No	arthritis, low complement	Anti centromere pattern positive at 1:640.	0.486111	2013-05-15	Positive	52	0	Negative	Negative	Negative	Negative	Negative	Negative	Negative	Positive	Negative	Negative	current		12 mg	12 mg	never	current	never	never	never	Aspirin	x	x
	SLE-1020	SLE	Female	34	White/Caucasian	low	2	Yes	skin rash	None		2018-11-21	Positive	5		Negative	Negative	Negative	Positive	Negative	Positive	Positive	Negative	Negative	Negative	current		5 mg	60 mg	never	never	never	current, 150 mg	never		x
	SLE-1021	SLE	Female	27	White/Caucasian	moderate	4	No	arthritis	Speckled pattern positive at 1:640.	0.486111	2011-11-17	Positive	13		Indeterminate	Indeterminate	Indeterminate	Positive	Negative	Negative	Indeterminate	Positive	Negative	Negative	current		2mg		uknown	uknown	uknown	uknown	never		x
	SLE-1024	SLE	Female	27	White/Caucasian	low	1	No	hematuria, thrombocytopenia																	current		previous	30 mg	never	never	never	never	never	Oral contraceptive	x	x
	SLE-1062	SLE	Female	46	While/Hispanic	active	8	No		Speckled pattern positive >1:640.	0.486111	2015-06-18	Positive	9		Indeterminate	Strong positive	Strong positive	Positive	Negative	Negative	Positive	Negative	Negative	Negative	current		5mg daily, taper by 1mg		uknown	uknown	uknown	uknown	never	Aspirin, Oral contraceptive	x
	SLE-1117	SLE	Female	22	White/Caucasian	active	5	Yes	skin rash, alopecia, mucosal ulcers, pleuricsy	Speckled pattern positive >1:640.	0.486111	2017-02-03	Positive	1		Positive	Strong positive	Strong positive	Negative	Negative	Negative	Positive	Negative	Negative	Negative	current		15 mg	15 mg	never	never	current, 1500mg	previous	never	Anticoagulant	x	x
	SLE-1129	SLE	Female	57	Asian	low	3	No	low complement, leukopenia	Homogeneous pattern positive at 1:80.	0.0972222	2014-01-14	Positive	8		Negative	Positive	Positive	Positive	Negative	Negative	Indeterminate	Negative	Negative	Negative	uknown								never		x	x
	SLE-1165	SLE	Female	28	Asian	active	8	No	low complement																	never		previous	10 mg	never	never	never	never	never		x	x
	SLE-894	SLE	Female	67	African-American	moderate	4	No	arthritis	Speckled pattern positive at 1:320.	0.263889	2013-08-07	Positive	0		Positive	Strong positive	Strong positive	Negative	Negative	Negative	Positive	Negative	Negative	Negative	current		5 mg	10 mg	never	current	never	never	never		x	x
	SLE-AS-386	SLE	Female	35	White/Caucasian	moderate	N/A	No	N/A																	current		uknown	uknown							x
	SjS Subjects:		Demographics			Disesae Activity/ Manifestations					Additional SjS Diagnostic tests*				Labs/Auto-Abs							Medications								Experiments:
	study ID	Diagnosis	Gender	Age	Race / Ethnisity	Ocular Symptoms (dry eyes, foreign body sensation, use of eye drops or artifical tears)	Oral Symptoms (dry mouth, swollen salivary glands, diffculty swallowing)	Extra-glandular manifestations:	Other diagnoses	Lymphoma or other cancers	Schirmer's test	Vital dye staining eye exam (ophtho)	Parotid sialogrpahy	Salivary scintigraphy	SSA(Ro)	SSB (La)	ANA	RF	CCP	Smith	other	Hydroxychloroquine	Prednisone (current)	Methotrexate	Azathioprine	Mycophenolate mofetil	Leflunomide	Belumimab/Rituximab or other biologics	Other known medications	B cell activation	Cytokines
	SjS-1161	Secondary SjS	Female	39	not provided	Yes	Yes	fatigue, joint pain	SLE	NO	ND/NF	ND/NF	ND/NF	ND/NF	Positive	Positive	Positive	Negative	Indeterminate	Negative		YES	NO	NO	NO	NO	NO	NO	Cevimeline	x	x
	SjS-1171	Primary SjS	Female	77	not provided	Yes	Yes	fatigue, joint pain, fibromyalga	Cryoglobulinemia, osteoarthritis, fibromyalgia	NO	ND/NF	ND/NF	ND/NF	ND/NF	Positive	Indeterminate	Positive speckled 1:80	13;24 IU/ml	ND	Negative	Positive cryoglobulin	NO	YES	NO	NO	NO	NO	NO		x	x
	SjS-1157	Secondary SjS	Female	73	White/Caucasian	Yes	Yes	joint pain	limited cutaneous systemic sclerosis, osteoarthritis, Raynaud's, GERD, limited scleroderma	NO	ND/NF	ND/NF	ND/NF	ND/NF	Positive	Negative	Positive speckled 1:80	ND	ND	Negative	Positive centromere B	NO	NO	NO	NO	NO	NO	NO		x	x
	SjS-1183	Primary SjS	Female	24	White/Caucasian	No	Yes	fatigue, Lumph node swelling, diarrhea	Undifferentiated Connective tissue disease, Behcet's disease, cervical lymphadenopathy	NO	ND/NF	ND/NF	ND/NF	ND/NF	Positive	Positive	Positive nucleolar 1:640	49 IU/ml	ND	Negative		NO	YES	NO	NO	NO	NO	NO		x	x
	SjS-1190	Primary SjS	Female	23	White/Caucasian	Yes	Yes	joint pain	inflammatory arthritis, small fiber neuropathy, POTS	NO	ND/NF	ND/NF	ND/NF	ND/NF	Positive	Positive	Positive homogeneous 1:160	49 IU/ml	ND	ND		YES	NO	NO	NO	NO	NO	NO	NO	x	x
	SjS-1203	Primary SjS	Female	69	White/Caucasian	yes	yes	fibromyalgia	fibromyalgia, inflammatory arthritis	NO	ND/NF	ND/NF	ND/NF	ND/NF	Positive	Positive	Positive 1:80	ND	ND	ND		YES	NO	NO	NO	NO	NO	NO	PILO	x	x
	SjS-1209	Primary SjS	Female	78	White/Caucasian	yes	yes	fatigue, Cognitive decline	osteoarthritis, glaucoma, depressions	NO	ND/NF	ND/NF	ND/NF	ND/NF	Positive	Negative	Positive homogenous 1:320	Negative	ND	Negative		YES	NO	NO	NO	NO	NO	NO	CEV	x	x
